# Supplementary material for: A major pleiotropic QTL identified for yield components and nitrogen content in rice (Oryza sativa L.) under differential nitrogen field conditions
Source: PLoS One. 2020 Oct 20;15(10):e0240854. doi: 10.1371/journal.pone.0240854 (PMC7575116; doi:10.1371/journal.pone.0240854)
Supplement: S1 Table — WS: Wet season, DS: Dry season, Low N: Low nitrogen, Rec N: Recommended nitrogen. (XLSX) [file pone.0240854.s001.xlsx]

## Sheet: S1 Table
S1 Table. Screening of 107 rice genotypes under low and recommended N field conditions
SNO	Season	Treatment	Name of the genotype	Panicle weight (g/plant)	Panicle number/plant	Grain yield (g/plant)	Straw weight (g/plant)	Total dry matter (g/plant)	Plant height (cm)	Tiller number/plant	Panicle bearing tillers/plant	Leaf thickness (mm)	SPAD
1	WS	Low N	BPT5204	9.8125	7.4	5.14375	23.1	32.9125	66	6	6	0.165	28.5
2	WS	Low N	IC-463622	5.94442	5.2	5.10421	13	18.9444	106.667	4.66667	4.66667	0.235	43.85
3	WS	Low N	IC-464921	10.8032	5.6	5.248	11.128	21.9312	127.667	5.33333	5.33333	0.235	46.85
4	WS	Low N	IC-464965	5.02933	3.2	2.73422	6.446	11.4753	98	4	4	0.325	56.8
5	WS	Low N	IC-465010	1.99614	7.2	1.00552	6	7.99614	89	7	7	0.2	39.5
6	WS	Low N	IC-465027	4.61929	4.8	3.81176	6.44	11.0593	97.3333	6.33333	5.33333	0.21	24.25
7	WS	Low N	IC-463730	10.017	5.4	8.58261	22	32.017	87.6667	8.66667	7.66667	0.15	52.7
8	WS	Low N	IC-463764	10.5662	4	7.2	11.706	22.2722	129.667	5	5	0.115	47.5
9	WS	Low N	IC-577548	6.70253	5.2	3.71937	7.584	14.2865	102.333	5.33333	5.33333	0.09	45.3
10	WS	Low N	IC-463982	10.7217	5.4	5.925	7.028	17.7497	106.333	6.33333	6.33333	0.08	39.5
11	WS	Low N	IC-576905	3.28611	5	1.9	11.276	14.5621	122.667	3	3	0.095	42
12	WS	Low N	IC-576924	5.248	2.8	4.32	8.116	13.364	99	3	3	0.12	52.4
13	WS	Low N	IC-576903	9.375	5	8.2175	8.962	18.337	122.333	5	5	0.145	41.55
14	WS	Low N	IC-463035	4.8	5.6	3.81067	14.02	18.82	97.6667	6	6	0.15	38.6
15	WS	Low N	IC-463022	7.66316	4.4	5.21916	11.3	18.9632	122.333	4.66667	4.66667	0.125	44.6
16	WS	Low N	IC-576899	7.9104	2.4	6.6528	7.778	15.6884	132.333	3.33333	3	0.08	34.3
17	WS	Low N	IC-463018	1.32873	2.6	0.785455	3.89	5.21873	107.667	2.66667	2.66667	0.09	42.8
18	WS	Low N	IC-463028	8.778	3.8	6.87483	10.236	19.014	126	4.33333	4.33333	0.15	54.35
19	WS	Low N	IC-576900	9.38667	4.4	8.67387	8.272	17.6587	109.333	6	5.66667	0.13	39.05
20	WS	Low N	IC-576898	3	5.8	2	10.16	13.16	77	6	6	0.16	43.9
21	WS	Low N	IC-462238	10.3333	5.6	7.39733	9.21	19.5433	118.333	6.66667	6	0.105	38
22	WS	Low N	IC-463031	6.2628	3.4	5.7018	7.796	14.0588	113.333	5.33333	3	0.105	48.05
23	WS	Low N	IC-463026	5.83527	3.6	4.75527	7.664	13.4993	116.667	4.33333	4.33333	0.165	44.2
24	WS	Low N	IC-463051	10.8355	5.8	8.71091	9.592	20.4275	120.667	5.33333	5	0.23	44.5
25	WS	Low N	IC-576934	7.02	5.4	6.345	7.25	14.27	120	6.66667	6	0.145	36.3
26	WS	Low N	IC-466352	7.39	1.8	5.58	11.14	18.53	111	3	3	0.165	52.85
27	WS	Low N	IC-462252	6.65533	2.8	2.115	10.542	17.1973	86	3.33333	2.66667	0.14	37.85
28	WS	Low N	IC-466372	3.54375	2.4	2.85	6.78	10.3238	134.667	3.33333	2.33333	0.13	43.45
29	WS	Low N	IC-466376	7.188	4.2	6.252	6.316	13.504	95	4	4	0.14	41.6
30	WS	Low N	IC-463060	2.856	2.4	2.352	11	13.856	80	5	5	0.11	46.3
31	WS	Low N	IC-463070	10.7294	2.2	4	8	18.7294	65	4	2.66667	0.145	38.55
32	WS	Low N	IC-466361	11.5419	7	7.7575	8.186	19.7279	76.3333	8	7.66667	0.145	54.4
33	WS	Low N	IC-576955	12.9913	6	7.74174	8.472	21.4633	105	5.66667	5.66667	0.14	43.4
34	WS	Low N	IC-466381	6.85964	3.6	4.72909	5.11	11.9696	97	5	5	0.14	45.75
35	WS	Low N	IC-576960	9.0055	6.2	8.16333	8.8	17.8055	92.6667	7	7	0.11	36.2
36	WS	Low N	IC-576961	5.83913	4.6	4.85875	5.902	11.7411	67.3333	7.66667	7.33333	0.125	53.05
37	WS	Low N	IC-466386	6.736	5.6	3.46667	6.224	12.96	99	4.33333	4.33333	0.115	39.5
38	WS	Low N	IC-576968	5.52267	5.6	4.64	6.378	11.9007	98.3333	6.66667	6.33333	0.155	49.9
39	WS	Low N	IC-462315	4.67467	5.6	3.44	10.108	14.7827	115	7.66667	7.66667	0.13	49.2
40	WS	Low N	IC-462313	11.6464	8.2	6.95818	9.456	21.1024	105	9.33333	9	0.105	36.3
41	WS	Low N	IC-576970	6.56625	3	5.87625	10.5	17.0663	119	6.33333	5	0.19	43.75
42	WS	Low N	IC-576971	7.71953	4.8	6.66918	6.082	13.8015	93	5.66667	5.66667	0.32	37.15
43	WS	Low N	IC-463146	5.71385	4	5.23077	9.082	14.7958	101	5	5	0.245	36.4
44	WS	Low N	IC-462307	4.76267	5.6	3.76	6.548	11.3107	93.3333	6	5	0.22	37.1
45	WS	Low N	IC-466385	7.50786	6	6.89462	8.066	15.5739	95	5.66667	5.66667	0.25	39.7
46	WS	Low N	IC-463155	6.88042	5.2	6.31663	6.62	13.5004	92.3333	5.33333	5.33333	0.18	29.75
47	WS	Low N	IC-466399	6.96667	3.8	5.624	6.426	13.3927	104.333	4.66667	4.33333	0.14	45.45
48	WS	Low N	IC-466408	7.128	5.4	6.372	7.356	14.484	99.3333	7.33333	7	0.14	44.3
49	WS	Low N	IC-466382	9.91304	5.6	7.13304	7.94	17.853	96.6667	5	4.66667	0.25	39.1
50	WS	Low N	IC-576972	4.50462	4	3.43385	6.534	11.0386	99.3333	3	2.66667	0.19	45.75
51	WS	Low N	IC-462305	7.8759	5.4	6.8742	9.978	17.8539	92.3333	5.66667	5.66667	0.265	42.7
52	WS	Low N	IC-576976	13.5264	8.4	7.24	9.838	23.3644	99.6667	8.33333	8.33333	0.215	36.6
53	WS	Low N	IC-576977	6.33255	5.8	5.57064	7.838	14.1705	100.667	4.66667	4.33333	0.295	35.9
54	WS	Low N	IC-463167	6.6452	7.4	5.87807	6.78	13.4252	89	7.66667	7.66667	0.335	33.35
55	WS	Low N	IC-576978	10.2588	7.2	7.15145	7.2	17.4588	101.333	8	7.33333	0.2	42.25
56	WS	Low N	IC-466423	4.9912	3.4	4.5628	6.48	11.4712	110.667	3.66667	3.66667	0.19	38.85
57	WS	Low N	IC-462295	7.21111	5	4.77778	8.376	15.5871	109.333	6.33333	6.33333	0.22	41.4
58	WS	Low N	IC-466410	5.952	6	5.424	6.516	12.468	91.3333	8.33333	7	0.365	48.2
59	WS	Low N	IC-463216	3.96175	4.6	3.48738	5.434	9.39575	83	5.66667	5.66667	0.195	42.95
60	WS	Low N	IC-463212	3.84394	7.6	3.04688	4.122	7.96594	78.6667	7.66667	7.33333	0.18	35.75
61	WS	Low N	IC-462320	5.04187	7.4	4.07247	5.896	10.9379	82.3333	8.66667	7.66667	0.17	35.75
62	WS	Low N	IC-576984	9.1	9.8	7.04667	16.874	25.974	103.667	12.6667	12.3333	0.165	48.45
63	WS	Low N	IC-576986	6.129	5.4	4.9572	7.762	13.891	111.667	6.33333	6.33333	0.27	32.9
64	WS	Low N	IC-462336	10.4627	6.4	7.1648	10.022	20.4847	90.6667	7.33333	7	0.2	45.25
65	WS	Low N	IC-466455	3.17492	4	2.04342	6.53	9.70492	112.667	5.66667	5.66667	0.205	48.75
66	WS	Low N	IC-576987	3.93472	5.4	2.1248	6.376	10.3107	94.6667	6	6	0.19	35.6
67	WS	Low N	IC-462319	4.42909	5.8	3.90709	5.22	9.64909	94.3333	4.66667	4.33333	0.195	38.9
68	WS	Low N	IC-463209	6.04235	4.8	5.22353	6.258	12.3004	92.6667	7.33333	5.66667	0.22	38.5
69	WS	Low N	IC-463217	5.80833	5	5.11111	5.938	11.7463	96.3333	5.66667	5.33333	0.28	49.55
70	WS	Low N	IC-462326	16.5	9	8.4	9.99	26.49	79	7.66667	8	0.175	49.15
71	WS	Low N	IC-462322	10.224	5.2	8.28267	10.124	20.348	88	5.66667	5.66667	0.19	47.9
72	WS	Low N	IC-466454	8.5487	6	7.09565	6.32	14.8687	64.6667	5.33333	5.33333	0.16	44.35
73	WS	Low N	IC-462338	9.207	6.2	7.72158	9.568	18.775	74	5	5	0.17	43.5
74	WS	Low N	IC-463236	5.226	4.2	4.275	5.53	10.756	76.3333	5	4.66667	0.175	47.85
75	WS	Low N	IC-576994	7.38182	5.8	5.24636	6.37	13.7518	69.6667	6	5.66667	0.17	51.25
76	WS	Low N	IC-463259	9.032	5.6	7.78667	7.086	16.118	77	5	5	0.17	40.1
77	WS	Low N	IC-463254	11.3962	5.3	8.73519	17.734	29.1302	90	6	6	0.27	53.65
78	WS	Low N	IC-462350	12.6956	4.8	8.75902	19.082	31.7776	98.3333	10.6667	10.6667	0.135	54.1
79	WS	Low N	IC-463256	7.56507	4.4	6.28907	5.262	12.8271	77	5	5	0.285	51.05
80	WS	Low N	IC-463264	8.55025	4.6	7.10125	8	16.5502	75.3333	6	5.33333	0.235	50.7
81	WS	Low N	IC-577003	11.4182	8	7.86667	5.012	16.4302	76.6667	9	9	0.33	41.15
82	WS	Low N	IC-463284	5.26827	4.4	3.9336	5.058	10.3263	81.6667	5.66667	5	0.26	49.85
83	WS	Low N	IC-462343	4.37647	4.6	3.58588	12	16.3765	50.6667	5	4.66667	0.19	46.45
84	WS	Low N	IC-577010	4.69368	4.8	3.58526	9.886	14.5797	106.667	5.33333	5	0.215	46.1
85	WS	Low N	IC-463294	6.11167	3.8	5.605	6.996	13.1077	118.333	4.33333	4.33333	0.245	49.8
86	WS	Low N	IC-463299	4.881	3.2	1.67111	7.074	11.955	119	5	5	0.2	36.6
87	WS	Low N	IR 82639-B-B-103-4	15.459	4.2	8.81	10.944	26.403	115.667	6	5	0.27	49.1
88	WS	Low N	TAM CAU 9A	13.8913	8.1	8.69246	8.082	21.9733	116.667	15	13.6667	0.11	32
89	WS	Low N	MTU 1010	6.07125	3	5.175	5.228	11.2993	75	6.33333	6.33333	0.2	45.55
90	WS	Low N	IR 64	8.03169	6	7.18892	8.52	16.5517	65.6667	7	7	0.19	49.8
91	WS	Low N	NDR-3026	2.45	5	1.38889	6.538	8.988	81.3333	7.33333	7	0.15	31.95
92	WS	Low N	PNR-2-49	7.6285	3.8	6.15917	7.992	15.6205	80.6667	6	3.66667	0.19	34.05
93	WS	Low N	TG-164	9.8	2	3.4	7.784	17.584	80	7	5	0.23	33.8
94	WS	Low N	B-95-91	4	3	2	8.012	12.012	71.3333	5	4.33333	0.105	32.25
95	WS	Low N	1163	2.53611	5	1	5	7.53611	80	7.66667	6.66667	0.13	31.75
96	WS	Low N	945-1-2	5.149	3.8	4.05333	3.146	8.295	69.6667	4.33333	4.33333	0.16	33.9
97	WS	Low N	SG22-2-3-1	3	5.6	1.90667	9.24	12.24	86	10.6667	4.66667	0.11	28.6
98	WS	Low N	GQ-54	7.05391	6	3.2087	8.064	15.1179	100.667	9	5.66667	0.14	27.9
99	WS	Low N	PSBRC80	3.04993	6.8	1.5	7.374	10.4239	57.3333	7.66667	8	0.16	33.65
100	WS	Low N	IR82635-B-B-93-2	4.1941	5.4	2.432	6	10.1941	60.6667	9.66667	9.66667	0.22	32.55
101	WS	Low N	APMS6B	3.2687	6	1.85217	7.446	10.7147	55	8.33333	7.33333	0.155	33
102	WS	Low N	RPHR-1005	2.49	4.2	1.888	8.3	10.79	90.6667	5	4.33333	0.135	31.2
103	WS	Low N	IR80555B	6.75164	3.6	5.36727	4.65	11.4016	69.6667	4.33333	4	0.165	33.3
104	WS	Low N	DRR12B	6.16615	4	5.33846	7	13.1662	83	3.33333	3.33333	0.135	29.35
105	WS	Low N	DRR5B	9.29	4	6	11.13	20.42	73.3	6	3	0.185	32.55
106	WS	Low N	DRR10B	7.30107	4.4	6.08373	10.78	18.0811	65.3333	5.66667	5	0.18	36.5
107	WS	Low N	PTB-1	11.3	6	8.7	18.8	30.1	90	6	5	0.18	57.1
1	WS	Rec N	BPT 5204	12	15	10	25	37	83.3333	7.66667	6.66667	0.14	40.1
2	WS	Rec N	IC-463622	12.5775	6.8	11.1822	20.096	32.6735	149	9.66667	8.33333	0.235	59.45
3	WS	Rec N	IC-464921	14.872	6.4	13.0933	19.828	34.7	167	5.66667	5.66667	0.27	62.45
4	WS	Rec N	IC-464965	9	5	6	10.862	19.862	148.333	4.33333	4.33333	0.33	66.1
5	WS	Rec N	IC-465010	15.4619	11	12.8792	15	30.4619	143.333	11.6667	10.3333	0.34	44.55
6	WS	Rec N	IC-465027	11.7438	5.2	10.1236	16.178	27.9218	162	7.33333	7	0.355	53.05
7	WS	Rec N	IC-463730	11	9.26	9	29.8	40.8	98	13.3333	13	0.125	60.2
8	WS	Rec N	IC-463764	19.1194	5	16.5278	24.4	43.5194	176.333	6.66667	6.66667	0.1	53.4
9	WS	Rec N	IC-577548	16.8727	8.6	12.6277	19.996	36.8687	184.333	9	8.66667	0.205	50.05
10	WS	Rec N	IC-463982	11.6575	7	9.3312	11.064	22.7215	155.667	8.33333	8	0.07	46.05
11	WS	Rec N	IC-576905	11.4208	5.2	9.79789	13.21	24.6308	123.333	5	4	0.12	64.9
12	WS	Rec N	IC-576924	8.325	3	6.975	23.422	31.747	172.333	8	6.33333	0.115	56.7
13	WS	Rec N	IC-576903	12.61	7	8.30556	17.378	29.988	171.333	9	7.66667	0.15	47.4
14	WS	Rec N	IC-463035	16.3629	6.6	13.9869	25.26	41.6229	151.333	6.66667	6.33333	0.125	41.1
15	WS	Rec N	IC-463022	11.8683	5.2	10.3869	17.294	29.1623	150.333	5.66667	5.66667	0.195	48
16	WS	Rec N	IC-576899	9.99812	4.8	8.57224	10.162	20.1601	164	4	4.33333	0.165	42.9
17	WS	Rec N	IC-463018	2.57833	3.6	1.57833	6.682	9.26033	144.333	3	3	0.1	48.2
18	WS	Rec N	IC-463028	15.675	5	11.8611	23.298	38.973	161.333	6.33333	6.33333	0.165	56.05
19	WS	Rec N	IC-576900	10.9179	6.6	9.59031	14.634	25.5519	142.333	6.66667	6.66667	0.13	52.25
20	WS	Rec N	IC-576898	6.58176	6.4	4.99712	17.42	24.0018	168.333	7.33333	6.33333	0.105	54.95
21	WS	Rec N	IC-462238	16.56	8.4	14.088	20.822	37.382	160.667	6.66667	6.66667	0.175	42.9
22	WS	Rec N	IC-463031	11.2575	7	9.875	18.324	29.5815	151	10.3333	9.66667	0.135	59.45
23	WS	Rec N	IC-463026	10.9926	6.4	9.1648	15.944	26.9366	140.333	7.33333	7	0.1	51.6
24	WS	Rec N	IC-463051	16.3658	6.8	11.7791	14.582	30.9478	178.333	6.33333	6.33333	0.195	64.95
25	WS	Rec N	IC-576934	11.9815	6.2	8.94867	17.148	29.1295	168.333	7.33333	6.33333	0.085	41.25
26	WS	Rec N	IC-466352	10.7143	2.6	8.06	15.926	26.6403	166.333	3.66667	3.66667	0.175	59.65
27	WS	Rec N	IC-462252	7.308	13.4	6.24	11.038	18.346	153.667	10	10	0.11	42.4
28	WS	Rec N	IC-466372	4.4688	3	3.888	7.494	11.9628	148.667	4	3.33333	0.125	50.8
29	WS	Rec N	IC-466376	8.62693	4.4	7.86133	15.246	23.8729	171	6.66667	5.66667	0.1	43.75
30	WS	Rec N	IC-463060	4.77067	5.6	3.33333	17.6	22.3707	137	6.33333	6	0.135	49.8
31	WS	Rec N	IC-463070	11	4.8	7.59529	11	22	159.333	5.33333	5.33333	0.16	39.8
32	WS	Rec N	IC-466361	11.6775	10	9.86047	15	26.6775	99	11.6667	11	0.16	59.9
33	WS	Rec N	IC-576955	17.745	7	16	18.22	35.965	142.333	6.33333	6.33333	0.08	43.9
34	WS	Rec N	IC-466381	16.5069	7.4	14.3264	16.266	32.7729	145	7	6.33333	0.12	51.65
35	WS	Rec N	IC-576960	19.815	7	18.075	13.71	33.525	123.667	8.66667	8.33333	0.125	42.4
36	WS	Rec N	IC-576961	7.35974	7.6	6.25161	7.21	14.5697	85.6667	8.66667	8.66667	0.18	61.55
37	WS	Rec N	IC-466386	9.00318	5.8	6.96	15.738	24.7412	156.333	6	5	0.105	41
38	WS	Rec N	IC-576968	15.3709	7.8	13.5159	15	30.3709	152.667	9	7.66667	0.255	51.4
39	WS	Rec N	IC-462315	17.4184	7.8	14.9662	23.44	40.8584	158.333	11	10	0.365	56.3
40	WS	Rec N	IC-462313	26	11.2	19.6114	20.666	46.666	137.333	10.3333	9.66667	0.205	54.2
41	WS	Rec N	IC-576970	9.982	6.2	8.55083	11.56	21.542	135	11.3333	6.66667	0.24	55.9
42	WS	Rec N	IC-576971	11.07	5.4	9.72	11.714	22.784	125	5.66667	5.66667	0.22	44.3
43	WS	Rec N	IC-463146	8.142	4.2	7.02	14.778	22.92	127	5.66667	5	0.14	53.95
44	WS	Rec N	IC-462307	7.01633	6.2	6.21292	13.248	20.2643	134.333	6.66667	6.33333	0.2	48.95
45	WS	Rec N	IC-466385	13.6174	7.2	12.9652	13.048	26.6654	141.333	8	7.66667	0.36	49.2
46	WS	Rec N	IC-463155	15.2461	5.8	13.8066	12.876	28.1221	129.667	7	6.33333	0.2	53.1
47	WS	Rec N	IC-466399	8.72415	6.8	7.17778	12.89	21.6141	110	7	6	0.315	52.4
48	WS	Rec N	IC-466408	10.4939	6	8.22	10.844	21.3379	129.333	8	7.33333	0.2	51.75
49	WS	Rec N	IC-466382	16.7627	6	15.0667	13.502	30.2647	101.667	6.33333	6.33333	0.155	44.8
50	WS	Rec N	IC-576972	4.83388	4.8	3.92471	9.466	14.2999	123	5.33333	5	0.185	51.3
51	WS	Rec N	IC-462305	17.1211	7.4	14.7013	12.57	29.6911	113.667	7.33333	7.33333	0.39	49.6
52	WS	Rec N	IC-576976	17.6372	8.6	15.179	13.75	31.3872	128	10.6667	10.3333	0.28	42.15
53	WS	Rec N	IC-576977	11.4157	6	10.0357	14.642	26.0577	132.333	7	7	0.305	49.55
54	WS	Rec N	IC-463167	14.9718	9.4	13.0425	16.818	31.7899	131	10.3333	10	0.24	48.15
55	WS	Rec N	IC-576978	19.6421	7.4	17.4393	14.58	34.2221	131.667	8.33333	7.66667	0.165	55.25
56	WS	Rec N	IC-466423	9.329	3.8	8.32833	10.824	20.153	125	6	5.33333	0.27	58.6
57	WS	Rec N	IC-462295	8	5.6	5.608	12.196	20.196	152.667	6.66667	6.33333	0.195	47.65
58	WS	Rec N	IC-466410	15.3157	8.4	13.4348	14.518	29.8337	153.333	8.66667	8.66667	0.16	48.95
59	WS	Rec N	IC-463216	5.05215	6.8	3.944	11.16	16.2121	122.667	8	7.33333	0.335	46.6
60	WS	Rec N	IC-463212	7.068	7.8	5.61419	9.28	16.348	116.667	9.66667	10	0.19	47.6
61	WS	Rec N	IC-462320	10.8432	8.4	8.784	13.232	24.0752	140.667	9	9	0.14	47
62	WS	Rec N	IC-576984	17.9761	12.8	16.0561	17.9761	35.9523	125.333	13.6667	13	0.175	52.15
63	WS	Rec N	IC-576986	8.06609	6	7.04348	13.2	21.2661	136.667	6.66667	6.33333	0.16	41.95
64	WS	Rec N	IC-462336	12.7758	8	9.58061	21.228	34.0038	119.333	9.33333	7.33333	0.215	50.9
65	WS	Rec N	IC-466455	3.28923	6.2	2.76923	14.502	17.7912	141.333	7.33333	7.33333	0.18	52.6
66	WS	Rec N	IC-576987	5.8671	6.4	4.941	12.552	18.4191	124	7.66667	7	0.315	46.5
67	WS	Rec N	IC-462319	7.74687	9.2	6.40697	13.102	20.8489	111.667	11.6667	11	0.21	45.85
68	WS	Rec N	IC-463209	10.4587	7.4	8.75667	14.648	25.1067	103.667	9.33333	9.33333	0.195	51
69	WS	Rec N	IC-463217	8.3324	7.4	6.29	11.7	20.0324	111.667	10.6667	9.33333	0.26	60.4
70	WS	Rec N	IC-462326	22.8065	14.2	20.0797	9	31.8065	83.6667	16.6667	13.3333	0.255	53.45
71	WS	Rec N	IC-462322	11.7055	5.6	9.52421	18.678	30.3835	117.667	5.66667	5.66667	0.275	59.9
72	WS	Rec N	IC-466454	14.9852	6.8	11.827	12.038	27.0232	92.3333	7.33333	7.33333	0.22	53.7
73	WS	Rec N	IC-462338	12.8497	6.6	9.79085	19.204	32.0537	86	7	7	0.205	52.1
74	WS	Rec N	IC-463236	8.75789	5.2	7.63579	9.794	18.5519	84.6667	6.33333	6	0.225	53.55
75	WS	Rec N	IC-576994	18.5	5.8	8.14636	11.442	29.942	91.3333	7.33333	7.33333	0.125	54.05
76	WS	Rec N	IC-463259	15.8544	6.2	10.6898	19.614	35.4684	106.667	8	7.66667	0.15	50.95
77	WS	Rec N	IC-463254	25.3337	11.8	18.1652	21.778	47.1117	99.6667	10.6667	10.3333	0.095	54.1
78	WS	Rec N	IC-462350	27.7112	14	20.82	31.18	58.8912	101.333	18	16.6667	0.13	73.6
79	WS	Rec N	IC-463256	9.60905	5.2	7.14863	9.182	18.7911	92.6667	5.66667	5.66667	0.115	59.6
80	WS	Rec N	IC-463264	14.4373	5.6	11.4773	7.87	22.3073	88.6667	8	7	0.125	58.25
81	WS	Rec N	IC-577003	17.8271	9.4	14.852	9.918	27.7451	94.3333	9.66667	9	0.125	43.95
82	WS	Rec N	IC-463284	6.7662	5.4	5.022	5.084	11.8502	90.6667	6.33333	5	0.145	50.15
83	WS	Rec N	IC-462343	5.92537	4.8	4.83	14.144	20.0694	76.3333	5	4.66667	0.2	51.75
84	WS	Rec N	IC-577010	5.96329	5.2	4.272	23.148	29.1113	163.333	5.66667	5.33333	0.14	48.25
85	WS	Rec N	IC-463294	15.0455	7.2	10.8248	32.306	47.3515	169.667	7.33333	7.33333	0.105	50.5
86	WS	Rec N	IC-463299	6.624	4.2	4.11	18.202	24.826	131	5	5	0.155	53.1
87	WS	Rec N	IR 82639-B-B-103-4	28.1142	5.8	24.8609	12.54	40.6542	130.667	6.66667	6.66667	0.12	50.15
88	WS	Rec N	TAM CAU 9A	30.4959	16.6	26.4726	23.492	53.9879	132.333	16.3333	15.3333	0.1	27.2
89	WS	Rec N	MTU 1010	14.2298	8.8	10.7265	11.798	26.0278	90	8.33333	8	0.15	48.6
90	WS	Rec N	IR 64	16.6	6.6	14.2	7.9	24.5	92.6667	7.66667	7.66667	0.205	51.15
91	WS	Rec N	NDR-3026	5	5	2	13.98	18.98	113	10.3333	8	0.19	32.7
92	WS	Rec N	PNR-2-49	16.6554	6.4	12.7232	14.866	31.5214	108.333	7.33333	7	0.21	40.55
93	WS	Rec N	TG-164	15.2196	5.2	11.9874	12.542	27.7616	106.667	20	6.66667	0.18	36.4
94	WS	Rec N	B-95-91	8.26462	4	6.69538	8.936	17.2006	90	8.33333	5	0.145	34.4
95	WS	Rec N	1163	20.2448	8	14.8364	23.2	43.4448	106.667	8.66667	8.33333	0.2	32.7
96	WS	Rec N	945-1-2	10.3501	6.4	8.17408	7.238	17.5881	83.3333	7	7	0.2	35.25
97	WS	Rec N	SG22-2-3-1	8.028	5.8	6.42	10.322	18.35	110	22	10	0.14	31.1
98	WS	Rec N	GQ-54	7.4687	6	5.55652	19.886	27.3547	101.667	9.33333	9	0.12	29.5
99	WS	Rec N	PSBRC80	7.686	9.8	2.89333	15.396	23.082	85.6667	11.6667	10.3333	0.215	34.3
100	WS	Rec N	IR82635-B-B-93-2	6.63513	15.2	2.56406	8.2	14.8351	83.3333	15.3333	15.3333	0.115	36.15
101	WS	Rec N	APMS6B	9.2261	9.4	3.995	17.448	26.6741	86.3333	11.3333	9.33333	0.255	37.35
102	WS	Rec N	RPHR-1005	24.2609	6.8	14.6024	22.96	47.2209	111.333	9.33333	8.66667	0.13	32.95
103	WS	Rec N	IR80555B	13.975	6.4	11.5968	13.816	27.791	94	6.66667	6.33333	0.165	34.95
104	WS	Rec N	DRR12B	16.0502	6.2	13.0433	13.602	29.6523	112.667	5.66667	5	0.115	33.35
105	WS	Rec N	DRR5B	10.8157	6	8.7669	12.148	22.9637	96	8	7.33333	0.14	38.2
106	WS	Rec N	DRR10B	13.6519	8.8	10.1795	31.878	45.5299	85	8.33333	8.33333	0.185	40.6
107	WS	Rec N	PTB1	26.66	10	18.2	16.5	43.16	98	6	5	0.19	60.3
1	DS	Low N	BPT5204	6	6	3.5	6.9	12.9	61.6667	3.33333	3	0.195	41
2	DS	Low N	IC-463622	3.8	3.6	3.26	3.216	7.016	55.5	5	4	0.205	59.45
3	DS	Low N	IC-464921	4.62	4.4	3.8	6.582	11.202	100.667	5.66667	5	0.195	43.1
4	DS	Low N	IC-464965	5.2	1.4	3.74	4.60667	9.80667	82	3.66667	3	0.185	42.85
5	DS	Low N	IC-465010	1.678	2.4	1.418	5.63	7.308	76.6667	9.33333	5	0.185	42.65
6	DS	Low N	IC-465027	2.122	4.4	1.388	5.896	8.018	82.6667	5	4	0.18	48.6
7	DS	Low N	IC-463730	5.5	6	4.3	7.6	13.1	70	6.33333	5.66667	0.165	50.9
8	DS	Low N	IC-463764	5.58	3	3.36	4.358	9.938	101.333	3.66667	3.66667	0.16	45.6
9	DS	Low N	IC-577548	3.48	8.6	1.56	6.83	10.31	80	7.66667	7.33333	0.2	44.95
10	DS	Low N	IC-463982	4.04	5.8	2.54	3.974	8.014	70	6.33333	6	0.185	46.95
11	DS	Low N	IC-576905	2.56	3.8	1.4	5.572	8.132	89.3333	6	6	0.195	48.75
12	DS	Low N	IC-576924	3.472	3	2.772	5.978	9.45	99	4.33333	3	0.225	50.6
13	DS	Low N	IC-576903	3.12	6	1.16	7.818	10.938	81.6667	3.66667	3	0.175	42.1
14	DS	Low N	IC-463035	2.96	6	2.56	14.02	16.98	97.6667	8.66667	7.66667	0.175	53.5
15	DS	Low N	IC-463022	2.06	2.2	1.6	4.38	6.44	81.3333	4.66667	4	0.195	45.3
16	DS	Low N	IC-576899	2.6	3	2.3	3.31	5.91	87.6667	3	2.66667	0.155	43.35
17	DS	Low N	IC-463018	2.76	5	1.58	5.98	8.74	99.3333	3	2.66667	0.135	46
18	DS	Low N	IC-463028	3.46	4.4	2.15	11.234	14.694	104	5.33333	3.33333	0.205	51
19	DS	Low N	IC-576900	3.82	4.4	3.14	5.33	9.15	80.6667	5	4	0.185	51.8
20	DS	Low N	IC-576898	2.2	8	1.22	5.044	7.244	77.3333	7.33333	7.33333	0.2	54.2
21	DS	Low N	IC-462238	4.42	6	3.54	9.594	14.014	101.333	7.66667	6.66667	0.165	54.3
22	DS	Low N	IC-463031	4.28	4	3.58	9.27	13.55	78.3333	7	4	0.21	47.35
23	DS	Low N	IC-463026	4.56	9	2.82	6.698	11.258	95.6667	5	4	0.22	51.7
24	DS	Low N	IC-463051	5.12	4	2.72	3.12	8.24	96.3333	4.33333	3.33333	0.225	55.2
25	DS	Low N	IC-576934	3.508	3.8	3.176	4.474	7.982	78.6667	5.33333	3.66667	0.18	50.05
26	DS	Low N	IC-466352	3.44	2.8	2.36	7.534	10.974	100.667	8	6.66667	0.145	46.45
27	DS	Low N	IC-462252	2	1	0.9	2.388	4.388	85.6667	1.33333	1.33333	0.15	44
28	DS	Low N	IC-466372	2.3	3.2	1.44	7.018	9.318	101.333	2.66667	2.66667	0.16	50.9
29	DS	Low N	IC-466376	4.44	4.6	3.76	7.934	12.374	120.333	6.33333	6.33333	0.14	43.15
30	DS	Low N	IC-463060	2.32	3.8	1.52	6.038	8.358	66.3333	5	4.66667	0.245	54.4
31	DS	Low N	IC-463070	3.44	3.4	3.06	4.404	7.844	88	3.33333	3	0.09	50
32	DS	Low N	IC-466361	3.46	5.2	2.66	10.592	14.052	66.3333	7	7	0.205	54.85
33	DS	Low N	IC-576955	2.94	5.2	2.6	7.278	10.218	86	4.33333	4.33333	0.135	42.85
34	DS	Low N	IC-466381	2.38	2.2	2.18	9.83	12.21	89.3333	8.66667	8.66667	0.185	49.5
35	DS	Low N	IC-576960	3.94	7.2	2.74	10.068	14.008	78.6667	8.33333	7.66667	0.225	44.75
36	DS	Low N	IC-576961	3.86	4.2	3.42	3.556	7.416	53.3333	7.66667	7	0.155	56.8
37	DS	Low N	IC-466386	3.48	5.6	1	6.18	9.66	82.6667	4.33333	4	0.185	45
38	DS	Low N	IC-576968	3.32	7	2.64	3.428	6.748	77	5.33333	5	0.21	46.25
39	DS	Low N	IC-462315	2.9	6	2.46	5.952	8.852	80.3333	5	5	0.225	43
40	DS	Low N	IC-462313	2.6	0.72	2.04	4.458	7.058	67.6667	6	5	0.195	48.25
41	DS	Low N	IC-576970	2.26	4.2	1.84	6.894	9.154	91.6667	9.33333	7.33333	0.185	42.55
42	DS	Low N	IC-576971	3.16	5.8	2.72	3	6.16	46.6667	5	3.33333	0.205	51.05
43	DS	Low N	IC-463146	3.52	4.8	2.98	3.588	7.108	64.6667	3	3	0.21	43.45
44	DS	Low N	IC-462307	2.4	5.6	1.86	3.662	6.062	68.6667	4.33333	3.66667	0.3	42.5
45	DS	Low N	IC-466385	3.94	6	3.48	3.412	7.352	67.3333	3.33333	3.33333	0.205	42.8
46	DS	Low N	IC-463155	2	4.4	1.58	3.16	5.16	60.6667	4.66667	4.33333	0.175	42.25
47	DS	Low N	IC-466399	3.1	6.6	2.62	3.84	6.94	63.3333	4.33333	4	0.215	50.4
48	DS	Low N	IC-466408	3.166	5.2	2.46	3.388	6.554	72.3333	5.66667	5.33333	0.17	40.1
49	DS	Low N	IC-466382	1.5	7	1.02	3.48	4.98	36.6667	3.66667	3.66667	0.24	28.99
50	DS	Low N	IC-576972	3.94	9.2	3.26	3.26	7.2	60	5.33333	4.66667	0.215	42.15
51	DS	Low N	IC-462305	3.04	6.6	2.4	3.334	6.374	55.6667	6	5.33333	0.22	46.05
52	DS	Low N	IC-576976	3.22	6	2.54	3.398	6.618	55.3333	8.66667	7.33333	0.165	41.2
53	DS	Low N	IC-576977	3.36	9	2.68	3.286	6.646	64.6667	4	4	0.25	42.15
54	DS	Low N	IC-463167	1.42	4	1.1	3.642	5.062	59.3333	4.66667	4	0.19	48.15
55	DS	Low N	IC-576978	2.16	4	1.74	4.928	7.088	74.6667	6	6	0.175	50.4
56	DS	Low N	IC-466423	3.02	4.6	1.7	2.982	6.002	80	3.66667	3	0.255	56.9
57	DS	Low N	IC-462295	2.36	5	1.74	4.1	6.46	68.3333	5	4.33333	0.195	52.75
58	DS	Low N	IC-466410	3.34	7.4	2.54	6.574	9.914	82.6667	4	4	0.19	40.45
59	DS	Low N	IC-463216	2.7	7.8	1.82	6.61	9.31	67	8.33333	7.66667	0.175	57.5
60	DS	Low N	IC-463212	1.88	5.4	1.58	4.746	6.626	59.3333	4.33333	4.33333	0.215	48.1
61	DS	Low N	IC-462320	1.96	7.2	1.3	2.974	4.934	72	4.66667	4.66667	0.155	42.75
62	DS	Low N	IC-576984	2.62	5.2	1.96	4.34	6.96	63	8.33333	8.33333	0.19	40.45
63	DS	Low N	IC-576986	1.7	6.8	1.2	6.238	7.938	82.6667	5.33333	5.33333	0.2	48.8
64	DS	Low N	IC-462336	3.156	5.6	2.35	6.958	10.114	77	7	7	0.195	52.85
65	DS	Low N	IC-466455	4.382	8.6	3.68	6.08	10.462	79.3333	8	8	0.18	49.7
66	DS	Low N	IC-576987	3.76	5.4	2.88	3.838	7.598	62.3333	10	8	0.195	54.95
67	DS	Low N	IC-462319	4.52	5.2	2.7	4.408	8.928	50	6.33333	6.33333	0.195	56.55
68	DS	Low N	IC-463209	1.42	2	1.24	5.158	6.578	69.3333	5.33333	6.66667	0.245	53.95
69	DS	Low N	IC-463217	2.6	6.6	2.26	3.26	5.86	68	5	5	0.15	40
70	DS	Low N	IC-462326	4.474	6	3.808	6.808	11.282	65.6667	5.66667	5.33333	0.21	48.7
71	DS	Low N	IC-462322	3.88	5	3.46	5.564	9.444	73.3333	6.66667	6	0.2	46.35
72	DS	Low N	IC-466454	4	6	3.38	4.438	8.438	63.6667	5.33333	5.33333	0.215	44.7
73	DS	Low N	IC-462338	2.666	10.4	1.206	8.57	11.236	61.6667	6.66667	5.66667	0.12	37.5
74	DS	Low N	IC-463236	3.38	6.2	2.9	10.666	14.046	65.3333	9	8.66667	0.165	53.8
75	DS	Low N	IC-576994	6.188	3	5.368	5.206	11.394	63.6667	4	3.66667	0.255	47.95
76	DS	Low N	IC-463259	4.15	3.2	3.528	3.51	7.66	65.3333	3.66667	3.66667	0.15	51
77	DS	Low N	IC-463254	12.28	6.2	11.16	10	22.28	71	5.66667	5.33333	0.175	53.85
78	DS	Low N	IC-462350	6.28	4.8	5.68	6.808	13.088	69.6667	7.66667	7.66667	0.205	57.25
79	DS	Low N	IC-463256	2.968	3.4	2.37	6.744	9.712	63.6667	7.33333	6.33333	0.19	50.25
80	DS	Low N	IC-463264	3.9	4.8	2.4	3.222	7.122	56.3333	8.33333	8.33333	0.17	51.25
81	DS	Low N	IC-577003	5.68	4.4	1.86	3.058	8.738	58.6667	7.33333	6.33333	0.235	48.35
82	DS	Low N	IC-463284	2.9	3.8	1.3	4.058	6.958	60.3333	4.33333	4.33333	0.205	47.65
83	DS	Low N	IC-462343	3.88	4.6	3.24	5.1	8.98	49.6667	8.66667	8.33333	0.185	54.1
84	DS	Low N	IC-577010	3.1	1.8	1	6.252	9.352	76.3333	11.3333	10.3333	0.175	46.35
85	DS	Low N	IC-463294	4.56	6	1.46	4	8.56	99.6667	5.33333	5	0.195	48.7
86	DS	Low N	IC-463299	4.66	4.8	3.18	17.726	22.386	122.667	8.66667	8.66667	0.19	58.75
87	DS	Low N	IR 82639-B-B-103-4	6.34	7.6	5.28	5.668	12.008	92	4	3	0.18	48.65
88	DS	Low N	TAM CAU 9A	6.18	10	5	6.808	12.988	72.3333	8	8	0.16	43.3
89	DS	Low N	MTU 1010	8.6	5	7	5.9	14.5	73.6667	6.33333	6.33333	0.205	37.75
90	DS	Low N	IR 64	7.42	7.5	5.85	6.79	14.21	59.6667	5	5	0.205	49.3
91	DS	Low N	NDR-3026	4.778	4.6	3.94	4.244	9.022	60	6.66667	6.33333	0.13	30.2
92	DS	Low N	PNR-2-49	5.994	4.4	4.886	7.122	13.116	76.6667	4.66667	4.33333	0.13	37.95
93	DS	Low N	TG-164	7.194	5	5.984	11.108	18.302	73.3333	6.33333	6.33333	0.17	32.75
94	DS	Low N	B-95-91	7.94	6.8	6.076	11.946	19.886	64	5	4.66667	0.115	32.65
95	DS	Low N	1163	7.266	6	5.646	9.97	17.236	59	7	7	0.115	8
96	DS	Low N	945-1-2	5.462	5.6	2.846	8.888	14.35	62.6667	6.33333	6.33333	0.145	39.35
97	DS	Low N	SG22-2-3-1	9.364	5.6	6.452	9.73	19.094	76.6667	5.33333	5.33333	0.15	40.25
98	DS	Low N	GQ-54	6.854	6.2	5.942	14.014	20.868	72	5.33333	5.33333	0.12	33.05
99	DS	Low N	PSBRC80	3.252	6.6	2	13.574	16.826	64	6	6	0.125	33.5
100	DS	Low N	IR82635-B-B-93-2	3.6	8	2	15.012	18.612	54	4.66667	4.66667	0.125	35.45
101	DS	Low N	APMS6B	8.852	11.6	2.826	14.906	23.758	64.3333	7.33333	7	0.135	35.3
102	DS	Low N	RPHR-1005	9.946	5.8	6.198	7.55	17.496	68	4.33333	4	0.15	38.05
103	DS	Low N	IR80555B	4.414	4.2	3.722	8.716	13.13	72.3333	5.66667	5.66667	0.135	30.5
104	DS	Low N	DRR12B	7.96	6.6	6.646	11.508	19.468	65.6667	5	4.66667	0.14	31.05
105	DS	Low N	DRR5B	6.496	6	4	5.246	11.742	61.6667	5	5	0.14	34.8
106	DS	Low N	DRR10B	5.402	4	3.514	12.8	18.202	67.6667	6.66667	6.33333	0.11	34.35
107	DS	Low N	PTB1	13.55	5.2	8.486	15.98	29.53	90	6	5	0.17	54.35
1	DS	Rec N	BPT 5204	12.54	9	10.78	18.212	30.752	64.3333	7.66667	7.66667	0.155	52.15
2	DS	Rec N	IC-463622	16.66	8.4	15.34	11.47	28.13	114	18.6667	16	0.18	61.65
3	DS	Rec N	IC-464921	18.36	16	15.18	25.25	43.61	141.667	11.6667	9.33333	0.19	65.45
4	DS	Rec N	IC-464965	14.36	11	12.94	34.795	49.155	125.333	12	11.6667	0.21	70.35
5	DS	Rec N	IC-465010	5.38	5.4	4.6	13.836	19.216	89.6667	10.3333	10.3333	0.16	50.85
6	DS	Rec N	IC-465027	6.06	8.4	5.12	8.764	14.824	95.3333	5	5	0.145	48.75
7	DS	Rec N	IC-463730	6.21	5.1	5.1	12.1	18.31	76.3333	6.33333	6.33333	0.17	51.1
8	DS	Rec N	IC-463764	6.58	3	3.94	15.756	22.336	148.667	7.66667	7.66667	0.16	52.55
9	DS	Rec N	IC-577548	16.34	12	14.72	12.792	29.132	99	10	7.66667	0.16	47.25
10	DS	Rec N	IC-463982	5.76	10.4	3.64	8.832	14.592	88	7.66667	7.33333	0.165	49.55
11	DS	Rec N	IC-576905	8.06	4.6	6.96	13	21.06	111.667	13.3333	13.3333	0.185	49.3
12	DS	Rec N	IC-576924	8.74	6.4	8.04	12.4	21.14	128	5.66667	5.66667	0.2	57.25
13	DS	Rec N	IC-576903	9.62	7	7.28	8.852	18.472	116.667	6.66667	6.66667	0.18	52.1
14	DS	Rec N	IC-463035	4.082	9	2.858	23	27.082	115	9.33333	8.66667	0.215	57.65
15	DS	Rec N	IC-463022	2.48	3.8	2.04	15.868	18.348	114.667	8.33333	8.33333	0.205	49.4
16	DS	Rec N	IC-576899	7.54	6.2	6.26	5.238	12.778	104.667	3.33333	3	0.16	46.8
17	DS	Rec N	IC-463018	13.38	7.6	10.32	9.214	22.594	116	6.33333	6.33333	0.17	47.05
18	DS	Rec N	IC-463028	6.36	6	5.52	21.788	28.148	132	7.66667	7.66667	0.185	57.25
19	DS	Rec N	IC-576900	19.2	10	17.7	12.542	31.742	119.667	12.3333	12.3333	0.175	61.2
20	DS	Rec N	IC-576898	7.906	10	4.874	21.256	29.162	132	10	8.66667	0.215	58.8
21	DS	Rec N	IC-462238	9.44	6.4	7.16	27.54	36.98	150.667	12	11	0.19	56.1
22	DS	Rec N	IC-463031	4.62	5	4.16	14.804	19.424	103.333	7	7	0.17	48.55
23	DS	Rec N	IC-463026	12.68	10.4	8.64	7.566	20.246	121.667	8.5	9	0.195	63.45
24	DS	Rec N	IC-463051	26.24	8	21.34	20.2125	46.4525	122.667	8.33333	8.33333	0.235	64.85
25	DS	Rec N	IC-576934	12.75	6.8	11.312	26.044	38.794	102.333	6	6	0.175	61.25
26	DS	Rec N	IC-466352	10.68	5.8	8.84	15.012	25.692	116.667	14	14	0.33	53.3
27	DS	Rec N	IC-462252	3.8	3.4	2.86	27.92	31.72	138.333	14	14	0.185	57.85
28	DS	Rec N	IC-466372	25.075	12.25	21.5	22.5	47.575	139.333	7.33333	7.33333	0.165	60.65
29	DS	Rec N	IC-466376	14.0667	7.33333	11.8	10.454	24.5207	137	10	10	0.205	47.1
30	DS	Rec N	IC-463060	3.6	4	2.62	14.31	17.91	114.333	8.66667	8.66667	0.195	58.8
31	DS	Rec N	IC-463070	25.4	19.4	23.76	19	44.4	128.667	7.33333	7.33333	0.21	50.75
32	DS	Rec N	IC-466361	10.18	9.4	8.54	17.602	27.782	93	13.3333	13.3333	0.16	57.5
33	DS	Rec N	IC-576955	4.54	6.4	4.06	12.116	16.656	99.6667	8.33333	8.33333	0.205	45.7
34	DS	Rec N	IC-466381	10.6	8	9.8	12.708	23.308	94.6667	10	10	0.235	54.95
35	DS	Rec N	IC-576960	3.96	12	3.274	10.496	14.456	441.333	14	14	0.19	47.7
36	DS	Rec N	IC-576961	6.38	7.8	5.06	8.592	14.972	63.3333	9	9	0.22	60
37	DS	Rec N	IC-466386	5	8	4	29.444	34.444	131.333	11	10.3333	0.185	61.65
38	DS	Rec N	IC-576968	5.24	7.4	4.52	8.326	13.566	95	17.3333	17.3333	0.16	48.4
39	DS	Rec N	IC-462315	13.36	13.6	11.64	15.79	29.15	87.6667	11.6667	11.6667	0.18	54.45
40	DS	Rec N	IC-462313	6.88	6.2	6.16	16.116	22.996	102	6.33333	6.33333	0.19	51.55
41	DS	Rec N	IC-576970	10	8.8	9.06	22.246	32.246	103.667	19	19	0.2	46.85
42	DS	Rec N	IC-576971	13.306	12	12.328	18	31.306	119.333	15.6667	15.6667	0.22	53.15
43	DS	Rec N	IC-463146	26.16	11.6	24.16	21	47.16	95	15.6667	15.6667	0.225	44.55
44	DS	Rec N	IC-462307	8.48	8	7.6	10.908	19.388	78.3333	14	14	0.145	48.6
45	DS	Rec N	IC-466385	18.35	14.6	16.136	21	39.35	89.6667	17.3333	17.3333	0.155	50.75
46	DS	Rec N	IC-463155	8.16	6	7.5	10.63	18.79	80.6667	21.6667	21.6667	0.22	62.5
47	DS	Rec N	IC-466399	12.34	11.2	11.1	8.764	21.104	114	18.6667	18.6667	0.19	57.7
48	DS	Rec N	IC-466408	6.32	8.2	5.3	13.692	20.012	108	13.3333	13.3333	0.12	45.8
49	DS	Rec N	IC-466382	5.16	11.2	4.32	7.602	12.762	88.3333	14.3333	14.3333	0.19	40.5
50	DS	Rec N	IC-576972	19.682	12	18.232	19	38.682	87.3333	14.6667	14.6667	0.19	48.35
51	DS	Rec N	IC-462305	3.5	8	2.86	8.992	12.492	104	17	17	0.16	46.05
52	DS	Rec N	IC-576976	8.726	9.4	7.918	8.716	17.442	97.6667	15	15	0.175	52.55
53	DS	Rec N	IC-576977	8.22	9	7.2	8.488	16.708	104	14.3333	14.3333	0.175	55.75
54	DS	Rec N	IC-463167	8.94	6.8	7.94	8.674	17.614	95.6667	21.6667	21.6667	0.225	55.9
55	DS	Rec N	IC-576978	12.62	7.4	11.72	14.724	27.344	88	12.6667	14.3333	0.125	53.05
56	DS	Rec N	IC-466423	16.86	9.4	15.38	20	36.86	85.6667	16	16	0.21	60.45
57	DS	Rec N	IC-462295	4.26	6.6	2.84	7.656	11.916	68.6667	17	17	0.185	53.1
58	DS	Rec N	IC-466410	6.36	10	5.02	11.324	17.684	117.333	8	8	0.21	55.2
59	DS	Rec N	IC-463216	6.02	10.6	5.2	11.02	17.04	74.6667	8.33333	8.33333	0.2	63.65
60	DS	Rec N	IC-463212	3.44	8.4	2.56	6.342	9.782	82.3333	6.66667	6.66667	0.265	59.1
61	DS	Rec N	IC-462320	6.08	10	5.24	8.524	14.604	86.6667	9.66667	8.33333	0.16	50.8
62	DS	Rec N	IC-576984	9.9	8.4	8.78	6.044	15.944	69.3333	9.33333	8.33333	0.18	52.35
63	DS	Rec N	IC-576986	13	9.6	11.44	9.74	22.74	92	7	7	0.16	52.45
64	DS	Rec N	IC-462336	13.72	20.2	11.88	12.446	26.166	77.6667	11	10	0.225	53.25
65	DS	Rec N	IC-466455	12.892	9.4	11.698	9.946	22.838	81.3333	14	13	0.205	50.7
66	DS	Rec N	IC-576987	8.978	14	7.856	6.252	15.23	73	10.6667	10.3333	0.18	56
67	DS	Rec N	IC-462319	4.54	10	3.66	8.666	13.206	65	10.6667	10.6667	0.2	59.15
68	DS	Rec N	IC-463209	12.22	14.4	11	9.358	21.578	77	10	10	0.225	56.45
69	DS	Rec N	IC-463217	19.82	12.4	18.2	21	40.82	88	11.3333	11.3333	0.155	49.2
70	DS	Rec N	IC-462326	14.76	10.2	13.38	10.71	25.47	90	14.5	14.5	0.165	53.6
71	DS	Rec N	IC-462322	22.582	13	19.396	18	40.582	88	8	8	0.22	60.75
72	DS	Rec N	IC-466454	13.4	9.6	12.1	15.73	29.13	99	20.6667	20.6667	0.225	57.15
73	DS	Rec N	IC-462338	14.36	14.6	13.38	9.932	24.292	66	7.66667	7.66667	0.195	56.25
74	DS	Rec N	IC-463236	9.54	8.2	8.4	17.224	26.764	81.3333	14.3333	14.3333	0.255	54.85
75	DS	Rec N	IC-576994	8.26	7	7.54	8.092	16.352	68.3333	9.66667	8.66667	0.22	52.15
76	DS	Rec N	IC-463259	10.14	7.8	8.8	14.744	24.884	92.3333	10.3333	10.3333	0.185	56.45
77	DS	Rec N	IC-463254	13.56	8.2	12.52	9.044	22.604	89	9.33333	10	0.24	54.5
78	DS	Rec N	IC-462350	8.88	4.8	7.74	8.2	17.08	80.3333	8	8	0.255	60.5
79	DS	Rec N	IC-463256	10.44	7.6	8.98	6.924	17.364	64.6667	10	9.66667	0.205	54.6
80	DS	Rec N	IC-463264	19.7	13	16.18	10.864	30.564	71.3333	8.66667	9	0.175	60.2
81	DS	Rec N	IC-577003	6.16	10	4.934	7.146	13.306	68.3333	15	15.3333	0.195	54.3
82	DS	Rec N	IC-463284	7.62	10.6	6.8	5.062	12.682	72.6667	5.33333	5	0.24	54.7
83	DS	Rec N	IC-462343	9.52	6.4	8.42	17	26.52	66	11.3333	11	0.225	58.35
84	DS	Rec N	IC-577010	4	7.2	3	18.246	22.246	94.6667	16.6667	16.6667	0.12	48.35
85	DS	Rec N	IC-463294	6.322	7	4.478	19.352	25.674	137	6.33333	5.33333	0.215	50.75
86	DS	Rec N	IC-463299	11.878	5.2	10.312	20.706	32.584	146.667	10	9	0.18	41.2
87	DS	Rec N	IR 82639-B-B-103-4	24	10	18.94	31	55	107.333	7	7	0.195	49.4
88	DS	Rec N	TAM CAU 9A	15.332	11	13.726	15.664	30.996	90.6667	9.33333	8.66667	0.125	46.05
89	DS	Rec N	MTU 1010	12.892	8.6	11.332	7.612	20.504	75	8	7.66667	0.155	45.45
90	DS	Rec N	IR 64	7.7	8	6.58	10.202	17.902	73.6667	7	7	0.195	62.4
91	DS	Rec N	NDR-3026	15.438	13	11.21	8.6	24.038	79.3333	9	9	0.09	37.55
92	DS	Rec N	PNR-2-49	13.056	7	11.314	12.27	25.326	96.3333	6	6	0.12	39.4
93	DS	Rec N	TG-164	14.392	9.2	11.66	11.108	25.5	91.6667	7	7	0.11	37.6
94	DS	Rec N	B-95-91	9.676	9.8	8.14	11.946	21.622	79.3333	7.66667	7.66667	0.115	34.85
95	DS	Rec N	1163	14.68	9.4	12.82	9.97	24.65	74	8.66667	7.66667	0.11	42.15
96	DS	Rec N	945-1-2	13.454	12.2	11.38	8.888	22.342	82.3333	7	7	0.125	39.5
97	DS	Rec N	SG22-2-3-1	9.694	6.2	8.42	11.264	20.958	96.6667	6.66667	6.33333	0.115	40.95
98	DS	Rec N	GQ-54	15.794	9.4	13.748	14.014	29.808	120.667	5.66667	5.33333	0.13	34.2
99	DS	Rec N	PSBRC80	11.842	10.2	7.744	13.574	25.416	81.3333	17.6667	17.6667	0.085	37.95
100	DS	Rec N	IR82635-B-B-93-2	12.784	10.4	7.128	15.012	27.796	106.333	7	7	0.1	36.2
101	DS	Rec N	APMS6B	19.724	14.2	14.236	20.906	40.63	82	20.6667	20.6667	0.115	40.9
102	DS	Rec N	RPHR-1005	12.504	7.2	9.508	15.8	28.304	95.3333	11.5	11.5	0.125	39.8
103	DS	Rec N	IR80555B	14.424	9.6	12.772	8.716	23.14	82.6667	17	17	0.125	31.95
104	DS	Rec N	DRR12B	18.024	9.6	16.184	13.518	31.542	66.3333	20	20	0.105	36.5
105	DS	Rec N	DRR5B	11.99	8.8	8.41	5.246	17.236	98.6667	6	5.33333	0.08	35.05
106	DS	Rec N	DRR10B	16.206	18.8	11.166	12.8	29.006	107.333	13	13	0.075	35.65
107	DS	Rec N	PTB-1	27.91	10	20.4	17.91	45.82	98	6	5	0.19	62.75
	WS: Wet season, DS: Dry season, Low N: Low nitrogen, Rec N: Recommended nitrogen
