# Supplementary material for: A major pleiotropic QTL identified for yield components and nitrogen content in rice (Oryza sativa L.) under differential nitrogen field conditions
Source: PLoS One. 2020 Oct 20;15(10):e0240854. doi: 10.1371/journal.pone.0240854 (PMC7575116; doi:10.1371/journal.pone.0240854)
Supplement: S6 Table — SPAD: SPAD value, LL: leaf length (cm), LW: leaf width (cm), LA: leaf area (cm), DFF: days to 50% flowering, PH: plant height (cm), TNO: tiller number, PNO: panicle number: GRNO: grain number, HSW: hundred seed weight (g), GY: grain yield per plant (g/plant), TDM: total dry matter (g/plant), GNP: grain nitrogen percent, SNP: straw nitrogen percent, GNPP: grain nitrogen/ plant, SNPP: straw nitrogen/ plant. (XLSX) [file pone.0240854.s006.xlsx]

## Sheet: S6 Table
S6 Table. Percentage reduction in morpho-physiological, agronomic and yield traits of parents and RILs in wet and dry seasons.
Trait	Wet season			Dry season			Mean
	BPT5204	PTB1	RILs	BPT5204	PTB1	RILs	BPT5204	PTB1	RILs
LL	25	9	25	16	4	24	20.5	6.5	24.5
LW	21	12	17	18	19	20	19.5	15.5	18.5
LA	34	28	37	32	22	39	33	25	38
SPAD	28	15	12	2	2	11	15	8.5	11.5
DFF	15	3	4	9	3	9	12	3	6.5
PH	18	4	16	27	17	19	22.5	10.5	17.5
TNO	67	60	31	49	14	40	58	37	35.5
PNO	71	58	37	51	14	42	61	36	39.5
GY	66	47	46	91	61	56	78.5	54	51
GRNO	64	47	40	90	56	49	77	51.5	44.5
HSW	5	0	9	11	6	13	8	3	11
TDM	58	15	41	74	53	48	66	34	44.5
GNP	33	29	35	47	18	23	40	23.5	29
SNP	44	39	51	59	22	45	51.5	30.5	48
GNPP	76	65	64	95	54	66	85.5	59.5	65
SNPP	93	77	77	46	55	70	69.5	66	73.5
SPAD: SPAD value, LL: leaf length (cm), LW: leaf width (cm), LA: leaf area (cm), DFF: days to 50% flowering, PH: plant height (cm), TNO: tiller number, PNO: panicle number: GRNO: grain number, HSW: hundred seed weight (g), GY: grain yield per plant (g/plant), TDM: total dry matter (g/plant), GNP: grain nitrogen percent, SNP: straw nitrogen percent, GNPP: grain nitrogen/ plant, SNPP: straw nitroge…
